# Supplementary material for: Synthesis of Estrone Heterodimers and Evaluation of Their In Vitro Antiproliferative Activity
Source: Int J Mol Sci. 2024 Apr 12;25(8):4274. doi: 10.3390/ijms25084274 (PMC11050183; doi:10.3390/ijms25084274)
Supplement: Supplementary file 1 [file ijms-25-04274-s001.zip]

Archive with 1 entries (1 files):
- ijms-2921545-supplementary.pdf
